# Supplementary material for: Two Distinct Genotypes of Spissistilus festinus (Say, 1830) Reproduce and Differentially Transmit Grapevine Red Blotch Virus
Source: Insects. 2023 Oct 23;14(10):831. doi: 10.3390/insects14100831 (PMC10607809; doi:10.3390/insects14100831)
Supplement: Supplementary file 1 [file insects-14-00831-s001.zip]

Archive with 4 entries (4 files):
- Supplemental_Genotype MS.docx
- __MACOSX/._Supplemental_Genotype MS.docx
- SupFig1.tiff
- __MACOSX/._SupFig1.tiff
